# Supplementary material for: Effects of Caprylic Acid and Eicosapentaenoic Acid on Lipids, Inflammatory Levels, and the JAK2/STAT3 Pathway in ABCA1-Deficient Mice and ABCA1 Knock-Down RAW264.7 Cells
Source: Nutrients. 2023 Mar 6;15(5):1296. doi: 10.3390/nu15051296 (PMC10005197; doi:10.3390/nu15051296)
Supplement: Supplementary file 1 [file nutrients-15-01296-s001.zip]

Archive with 1 entries (1 files):
- Tables S1, S2, S3.pdf
